# Supplementary material for: Single-cell transcriptome analysis of embryonic and adult endothelial cells allows to rank the hemogenic potential of post-natal endothelium
Source: Sci Rep. 2022 Jul 16;12:12177. doi: 10.1038/s41598-022-16127-0 (PMC9288434; doi:10.1038/s41598-022-16127-0)
Supplement: Supplementary file 2 — Supplementary Information 2. [file 41598_2022_16127_MOESM2_ESM.xlsx]

## Sheet: Sheet1
RESULTS OF STATISTICAL ANALYSIS USING THE WILCOX TEST TO DETERMINE DIFFERENCE OF TRANSCRIPTION FACTORS EXPRESSION BETWEEN EC CLUSTERS OF THE SAME TISSUE
feature	group	pval	padj	tissue
Erg	1	0.0208229	0.104115	brain
Fli1	1	0.107988	0.253599	brain
Tal1	1	0.575548	0.575548	brain
Lyl1	1	0.015168	0.104115	brain
Lmo2	1	0.35493	0.443662	brain
Runx1	1	0.15216	0.253599	brain
Cbfb	1	0.574485	0.575548	brain
Gata2	1	0.130413	0.253599	brain
Ldb1	1	0.0379335	0.126445	brain
Cbfa2t3	1	0.239863	0.342661	brain
Erg	2	0.698899	0.698899	brain
Fli1	2	0.278525	0.397892	brain
Tal1	2	0.152122	0.304245	brain
Lyl1	2	0.0640476	0.232038	brain
Lmo2	2	0.365887	0.457358	brain
Runx1	2	0.243342	0.397892	brain
Cbfb	2	0.00181567	0.0181567	brain
Gata2	2	0.094704	0.23676	brain
Ldb1	2	0.468527	0.520585	brain
Cbfa2t3	2	0.0696115	0.232038	brain
Erg	3_arterial	0.00121422	0.00404739	brain
Fli1	3_arterial	0.000715676	0.00404739	brain
Tal1	3_arterial	0.355902	0.444878	brain
Lyl1	3_arterial	0.026217	0.043695	brain
Lmo2	3_arterial	0.970886	0.970886	brain
Runx1	3_arterial	0.429441	0.477156	brain
Cbfb	3_arterial	0.0113286	0.0226571	brain
Gata2	3_arterial	0.00101321	0.00404739	brain
Ldb1	3_arterial	0.00338418	0.00846045	brain
Cbfa2t3	3_arterial	0.320976	0.444878	brain
Erg	4	0.208509	0.386524	brain
Fli1	4	0.36868	0.526685	brain
Tal1	4	0.935341	0.935341	brain
Lyl1	4	0.00567925	0.0567925	brain
Lmo2	4	0.231914	0.386524	brain
Runx1	4	0.1794	0.386524	brain
Cbfb	4	0.643755	0.804694	brain
Gata2	4	0.13816	0.386524	brain
Ldb1	4	0.062489	0.312445	brain
Cbfa2t3	4	0.754188	0.837987	brain
Erg	5	0.0516197	0.262848	brain
Fli1	5	0.260159	0.433598	brain
Tal1	5	0.747347	0.747347	brain
Lyl1	5	0.0630579	0.262848	brain
Lmo2	5	0.0788544	0.262848	brain
Runx1	5	0.126984	0.317459	brain
Cbfb	5	0.695596	0.747347	brain
Gata2	5	0.554411	0.693013	brain
Ldb1	5	0.409157	0.58451	brain
Cbfa2t3	5	0.169982	0.339964	brain
feature	group	pval	padj	tissue
Erg	1	0.700711	0.781551	heart
Fli1	1	0.0180526	0.180526	heart
Tal1	1	0.769595	0.781551	heart
Lyl1	1	0.166043	0.553476	heart
Lmo2	1	0.0630245	0.315123	heart
Runx1	1	0.58322	0.781551	heart
Cbfb	1	0.692922	0.781551	heart
Gata2	1	0.473487	0.781551	heart
Ldb1	1	0.414507	0.781551	heart
Cbfa2t3	1	0.781551	0.781551	heart
Erg	2	0.0392941	0.13098	heart
Fli1	2	0.304603	0.435147	heart
Tal1	2	0.00191072	0.0191072	heart
Lyl1	2	0.10258	0.170966	heart
Lmo2	2	0.983385	0.983385	heart
Runx1	2	0.691129	0.767921	heart
Cbfb	2	0.0692949	0.13859	heart
Gata2	2	0.0338695	0.13098	heart
Ldb1	2	0.602608	0.75326	heart
Cbfa2t3	2	0.062098	0.13859	heart
Erg	3	0.0322254	0.0460363	heart
Fli1	3	0.0110635	0.0221269	heart
Tal1	3	0.000883722	0.00294574	heart
Lyl1	3	0.0615912	0.0684346	heart
Lmo2	3	3.01149e-05	0.00021095	heart
Runx1	3	0.856294	0.856294	heart
Cbfb	3	0.0222433	0.0370722	heart
Gata2	3	4.219e-05	0.00021095	heart
Ldb1	3	0.00187911	0.00469778	heart
Cbfa2t3	3	0.0443556	0.0554445	heart
Erg	4_arterial	0.533564	0.745059	heart
Fli1	4_arterial	0.00484077	0.0161359	heart
Tal1	4_arterial	0.476808	0.745059	heart
Lyl1	4_arterial	0.00320606	0.0160303	heart
Lmo2	4_arterial	0.00309091	0.0160303	heart
Runx1	4_arterial	0.0389365	0.0973413	heart
Cbfb	4_arterial	0.880361	0.880361	heart
Gata2	4_arterial	0.827555	0.880361	heart
Ldb1	4_arterial	0.0534334	0.106867	heart
Cbfa2t3	4_arterial	0.596047	0.745059	heart
Erg	5	0.828347	0.997414	heart
Fli1	5	0.943126	0.997414	heart
Tal1	5	0.984782	0.997414	heart
Lyl1	5	0.917865	0.997414	heart
Lmo2	5	0.311683	0.997414	heart
Runx1	5	0.897068	0.997414	heart
Cbfb	5	0.890722	0.997414	heart
Gata2	5	0.270181	0.997414	heart
Ldb1	5	0.997414	0.997414	heart
Cbfa2t3	5	0.897736	0.997414	heart
feature	group	pval	padj	tissue
Erg	1	0.964882	0.982459	kidney
Fli1	1	0.0810716	0.270239	kidney
Tal1	1	0.536412	0.766302	kidney
Lyl1	1	0.66149	0.826862	kidney
Lmo2	1	0.0385115	0.192557	kidney
Runx1	1	0.449859	0.749766	kidney
Cbfb	1	0.142603	0.285207	kidney
Gata2	1	9.55658e-05	0.000955658	kidney
Ldb1	1	0.982459	0.982459	kidney
Cbfa2t3	1	0.134539	0.285207	kidney
Erg	2_arterial	0.3081	0.518712	kidney
Fli1	2_arterial	0.714916	0.893644	kidney
Tal1	2_arterial	0.262959	0.518712	kidney
Lyl1	2_arterial	0.961338	0.961338	kidney
Lmo2	2_arterial	0.498289	0.711841	kidney
Runx1	2_arterial	0.827681	0.919646	kidney
Cbfb	2_arterial	0.167685	0.518712	kidney
Gata2	2_arterial	0.0329961	0.329961	kidney
Ldb1	2_arterial	0.218174	0.518712	kidney
Cbfa2t3	2_arterial	0.311227	0.518712	kidney
Erg	3	0.822167	0.913519	kidney
Fli1	3	0.614376	0.889596	kidney
Tal1	3	0.0819553	0.690617	kidney
Lyl1	3	0.138123	0.690617	kidney
Lmo2	3	0.415119	0.830239	kidney
Runx1	3	0.254759	0.781566	kidney
Cbfb	3	0.711677	0.889596	kidney
Gata2	3	0.929222	0.929222	kidney
Ldb1	3	0.682887	0.889596	kidney
Cbfa2t3	3	0.312626	0.781566	kidney
Erg	4	0.366643	0.407381	kidney
Fli1	4	0.0280585	0.0701462	kidney
Tal1	4	0.195297	0.325495	kidney
Lyl1	4	0.311344	0.407381	kidney
Lmo2	4	0.0103033	0.0701462	kidney
Runx1	4	0.0222006	0.0701462	kidney
Cbfb	4	0.937398	0.937398	kidney
Gata2	4	0.0213174	0.0701462	kidney
Ldb1	4	0.359369	0.407381	kidney
Cbfa2t3	4	0.0847074	0.169415	kidney
feature	group	pval	padj	tissue
Erg	1	0.546771	0.683464	liver
Fli1	1	0.0463976	0.231988	liver
Tal1	1	0.0306263	0.231988	liver
Lyl1	1	0.700086	0.700086	liver
Lmo2	1	0.492519	0.683464	liver
Runx1	1	0.680258	0.700086	liver
Cbfb	1	0.0873559	0.291186	liver
Gata2	1	0.43039	0.683464	liver
Ldb1	1	0.14915	0.324177	liver
Cbfa2t3	1	0.162089	0.324177	liver
Erg	2	0.944492	0.944492	liver
Fli1	2	0.142238	0.355596	liver
Tal1	2	0.410636	0.821272	liver
Lyl1	2	0.100273	0.334245	liver
Lmo2	2	0.912197	0.944492	liver
Runx1	2	0.040689	0.281443	liver
Cbfb	2	0.0562887	0.281443	liver
Gata2	2	0.73507	0.944492	liver
Ldb1	2	0.650057	0.944492	liver
Cbfa2t3	2	0.884207	0.944492	liver
Erg	3_arterial	0.81317	0.968501	liver
Fli1	3_arterial	0.931034	0.968501	liver
Tal1	3_arterial	0.383263	0.778549	liver
Lyl1	3_arterial	0.823264	0.968501	liver
Lmo2	3_arterial	0.0112779	0.112779	liver
Runx1	3_arterial	0.968501	0.968501	liver
Cbfb	3_arterial	0.389274	0.778549	liver
Gata2	3_arterial	0.0554817	0.253044	liver
Ldb1	3_arterial	0.804105	0.968501	liver
Cbfa2t3	3_arterial	0.0759131	0.253044	liver
Erg	4	0.680405	0.680405	liver
Fli1	4	0.341553	0.680405	liver
Tal1	4	0.603218	0.680405	liver
Lyl1	4	0.535445	0.680405	liver
Lmo2	4	0.368935	0.680405	liver
Runx1	4	0.284183	0.680405	liver
Cbfb	4	0.00045859	0.0045859	liver
Gata2	4	0.581405	0.680405	liver
Ldb1	4	0.598289	0.680405	liver
Cbfa2t3	4	0.618082	0.680405	liver
Erg	5	0.250691	0.836193	liver
Fli1	5	0.890017	0.890017	liver
Tal1	5	0.798426	0.890017	liver
Lyl1	5	0.269549	0.836193	liver
Lmo2	5	0.347139	0.836193	liver
Runx1	5	0.418096	0.836193	liver
Cbfb	5	0.659132	0.890017	liver
Gata2	5	0.30113	0.836193	liver
Ldb1	5	0.625161	0.890017	liver
Cbfa2t3	5	0.858216	0.890017	liver
feature	group	pval	padj	tissue
Erg	1	0.196792	0.281132	lung
Fli1	1	0.0486062	0.122963	lung
Tal1	1	0.458233	0.509147	lung
Lyl1	1	0.0787528	0.157506	lung
Lmo2	1	5.00332e-07	5.00332e-06	lung
Runx1	1	0.366101	0.457627	lung
Cbfb	1	0.174317	0.281132	lung
Gata2	1	0.00109528	0.00547641	lung
Ldb1	1	0.0491851	0.122963	lung
Cbfa2t3	1	0.876936	0.876936	lung
Erg	2	0.166009	0.276682	lung
Fli1	2	0.013762	0.034405	lung
Tal1	2	0.467795	0.467795	lung
Lyl1	2	0.44557	0.467795	lung
Lmo2	2	0.29124	0.416058	lung
Runx1	2	0.10431	0.20862	lung
Cbfb	2	0.0127716	0.034405	lung
Gata2	2	0.000135075	0.00135075	lung
Ldb1	2	0.00109287	0.00546436	lung
Cbfa2t3	2	0.388622	0.467795	lung
Erg	3	0.349764	0.754917	lung
Fli1	3	0.196805	0.672232	lung
Tal1	3	0.0513182	0.513182	lung
Lyl1	3	0.868325	0.868325	lung
Lmo2	3	0.811679	0.868325	lung
Runx1	3	0.591029	0.754917	lung
Cbfb	3	0.431841	0.754917	lung
Gata2	3	0.20167	0.672232	lung
Ldb1	3	0.568553	0.754917	lung
Cbfa2t3	3	0.603934	0.754917	lung
Erg	4	0.889061	0.889061	lung
Fli1	4	0.098424	0.196848	lung
Tal1	4	0.000203001	0.00101501	lung
Lyl1	4	0.0736865	0.184216	lung
Lmo2	4	0.00131964	0.00439882	lung
Runx1	4	0.331673	0.414591	lung
Cbfb	4	0.218329	0.311899	lung
Gata2	4	8.3637e-15	8.3637e-14	lung
Ldb1	4	0.729093	0.810103	lung
Cbfa2t3	4	0.146693	0.244489	lung
Erg	5_arterial	0.366249	0.576389	lung
Fli1	5_arterial	0.0923371	0.473424	lung
Tal1	5_arterial	0.285168	0.570336	lung
Lyl1	5_arterial	0.409177	0.576389	lung
Lmo2	5_arterial	0.147566	0.491885	lung
Runx1	5_arterial	0.945938	0.945938	lung
Cbfb	5_arterial	0.749207	0.832452	lung
Gata2	5_arterial	0.245486	0.570336	lung
Ldb1	5_arterial	0.461111	0.576389	lung
Cbfa2t3	5_arterial	0.0946849	0.473424	lung
Erg	6	0.0150431	0.0501438	lung
Fli1	6	0.135909	0.226515	lung
Tal1	6	0.0286021	0.0715052	lung
Lyl1	6	0.000524516	0.00263297	lung
Lmo2	6	0.000526595	0.00263297	lung
Runx1	6	0.887377	0.887377	lung
Cbfb	6	0.358315	0.447894	lung
Gata2	6	0.293833	0.419762	lung
Ldb1	6	0.653655	0.726284	lung
Cbfa2t3	6	0.0928601	0.18572	lung
feature	group	pval	padj	tissue
Erg	1	0.356524	0.50932	pancreas
Fli1	1	0.56178	0.702225	pancreas
Tal1	1	0.821496	0.912773	pancreas
Lyl1	1	0.0667641	0.169664	pancreas
Lmo2	1	0.0108723	0.0543617	pancreas
Runx1	1	1	1	pancreas
Cbfb	1	0.00347763	0.0347763	pancreas
Gata2	1	0.20805	0.416099	pancreas
Ldb1	1	0.272839	0.454731	pancreas
Cbfa2t3	1	0.0678657	0.169664	pancreas
Erg	2	0.725468	0.906834	pancreas
Fli1	2	0.970325	1	pancreas
Tal1	2	0.214922	0.358204	pancreas
Lyl1	2	0.548497	0.783567	pancreas
Lmo2	2	0.0405729	0.2146	pancreas
Runx1	2	1	1	pancreas
Cbfb	2	0.04292	0.2146	pancreas
Gata2	2	0.173315	0.358204	pancreas
Ldb1	2	0.20582	0.358204	pancreas
Cbfa2t3	2	0.107122	0.357073	pancreas
Erg	3_arterial	0.122518	0.421099	pancreas
Fli1	3_arterial	0.510928	0.729897	pancreas
Tal1	3_arterial	0.248731	0.497462	pancreas
Lyl1	3_arterial	0.12633	0.421099	pancreas
Lmo2	3_arterial	0.469157	0.729897	pancreas
Runx1	3_arterial	1	1	pancreas
Cbfb	3_arterial	0.227015	0.497462	pancreas
Gata2	3_arterial	0.971937	1	pancreas
Ldb1	3_arterial	0.00479192	0.0479192	pancreas
Cbfa2t3	3_arterial	0.726232	0.90779	pancreas
feature	group	pval	padj	tissue
Erg	0	3.01149e-05	0.00240919	Bone marrow
Fli1	0	0.66149	0.881986	Bone marrow
Tal1	0	0.884207	0.98382	Bone marrow
Lyl1	0	0.56178	0.832267	Bone marrow
Lmo2	0	0.58322	0.833012	Bone marrow
Runx1	0	0.293833	0.546667	Bone marrow
Cbfb	0	0.272839	0.545678	Bone marrow
Gata2	0	0.250691	0.522582	Bone marrow
Ldb1	0	0.341553	0.617137	Bone marrow
Cbfa2t3	0	0.00181567	0.0207506	Bone marrow
Erg	1	1	1	Bone marrow
Fli1	1	0.554411	0.832267	Bone marrow
Tal1	1	0.347139	0.617137	Bone marrow
Lyl1	1	0.536412	0.832267	Bone marrow
Lmo2	1	0.29124	0.546667	Bone marrow
Runx1	1	0.0280585	0.172668	Bone marrow
Cbfb	1	0.858216	0.980818	Bone marrow
Gata2	1	0.725468	0.933422	Bone marrow
Ldb1	1	0.897736	0.98382	Bone marrow
Cbfa2t3	1	0.467795	0.748472	Bone marrow
Erg	2	0.000524516	0.0105319	Bone marrow
Fli1	2	0.0630245	0.252098	Bone marrow
Tal1	2	0.804105	0.95963	Bone marrow
Lyl1	2	0.935341	0.997698	Bone marrow
Lmo2	2	0.602608	0.833012	Bone marrow
Runx1	2	0.997414	1	Bone marrow
Cbfb	2	0.015168	0.10112	Bone marrow
Gata2	2	0.890722	0.98382	Bone marrow
Ldb1	2	0.603934	0.833012	Bone marrow
Cbfa2t3	2	0.0389365	0.197136	Bone marrow
Erg	3	0.822167	0.95963	Bone marrow
Fli1	3	0.162089	0.39061	Bone marrow
Tal1	3	0.0819553	0.273184	Bone marrow
Lyl1	3	0.126984	0.3503	Bone marrow
Lmo2	3	0.44557	0.727462	Bone marrow
Runx1	3	0.823264	0.95963	Bone marrow
Cbfb	3	0.0787528	0.273184	Bone marrow
Gata2	3	0.0113286	0.0906284	Bone marrow
Ldb1	3	0.284183	0.546667	Bone marrow
Cbfa2t3	3	0.970325	1	Bone marrow
Erg	4_arterial	0.00109528	0.0146038	Bone marrow
Fli1	4_arterial	0.912197	0.986158	Bone marrow
Tal1	4_arterial	0.659132	0.881986	Bone marrow
Lyl1	4_arterial	0.0405729	0.197136	Bone marrow
Lmo2	4_arterial	0.254759	0.522582	Bone marrow
Runx1	4_arterial	0.418096	0.711653	Bone marrow
Cbfb	4_arterial	0.15216	0.380399	Bone marrow
Gata2	4_arterial	0.714916	0.933422	Bone marrow
Ldb1	4_arterial	0.0759131	0.273184	Bone marrow
Cbfa2t3	4	0.81317	0.95963	Bone marrow
Erg	5	0.134539	0.350733	Bone marrow
Fli1	5	0.0946849	0.280605	Bone marrow
Tal1	5	0.0150431	0.10112	Bone marrow
Lyl1	5	0.107122	0.306063	Bone marrow
Lmo2	5	0.243342	0.522582	Bone marrow
Runx1	5	0.355902	0.618961	Bone marrow
Cbfb	5	0.0322254	0.184145	Bone marrow
Gata2	5	0.827681	0.95963	Bone marrow
Ldb1	5	0.0873559	0.279539	Bone marrow
Cbfa2t3	5	0.596047	0.833012	Bone marrow
Erg	6	0.166009	0.39061	Bone marrow
Fli1	6	0.983385	1	Bone marrow
Tal1	6	0.964882	1	Bone marrow
Lyl1	6	0.000883722	0.0141396	Bone marrow
Lmo2	6	0.546771	0.832267	Bone marrow
Runx1	6	0.218329	0.485176	Bone marrow
Cbfb	6	0.04292	0.197136	Bone marrow
Gata2	6	0.000526595	0.0105319	Bone marrow
Ldb1	6	0.094704	0.280605	Bone marrow
Cbfa2t3	6	0.173315	0.396149	Bone marrow
Erg	7	0.0110635	0.0906284	Bone marrow
Fli1	7	0.135909	0.350733	Bone marrow
Tal1	7	0.431841	0.719736	Bone marrow
Lyl1	7	0.062098	0.252098	Bone marrow
Lmo2	7	0.0108723	0.0906284	Bone marrow
Runx1	7	0.798426	0.95963	Bone marrow
Cbfb	7	0.00045859	0.0105319	Bone marrow
Gata2	7	0.0443556	0.197136	Bone marrow
Ldb1	7	0.73507	0.933422	Bone marrow
Cbfa2t3	7	0.0678657	0.258536	Bone marrow
